# Supplementary material for: Aspirin at 75 to 81 mg Daily for the Prevention of Preterm Pre-Eclampsia: Systematic Review and Meta-Analysis
Source: J Clin Med. 2024 Feb 10;13(4):1022. doi: 10.3390/jcm13041022 (PMC10888723; doi:10.3390/jcm13041022)
Supplement: Supplementary file 1 [file jcm-13-01022-s001.zip]

Archive with 1 entries (1 files):
- jcm-2831386-supplementary.pdf
